# Supplementary material for: Real-time infectious disease endurance indicator system for scientific decisions using machine learning and rapid data processing
Source: PeerJ Comput Sci. 2024 Jul 30;10:e2062. doi: 10.7717/peerj-cs.2062 (PMC11323025; doi:10.7717/peerj-cs.2062)
Supplement: Supplemental Information 4 [file peerj-cs-10-2062-s004.ipynb]

# %% [code]
# Import basic packages
import numpy as np
import pandas as pd
import matplotlib.pyplot as plt
import os
import math
from tabulate import tabulate
from difflib import SequenceMatcher
import warnings
warnings.filterwarnings('ignore')
from collections import defaultdict
from itertools import chain, combinations
from fpgrowth_py import fpgrowth
import time
from dna import dna
from scov import numpy_image_dict
from helper import *
import zlib
import lzma
from Bio import pairwise2
from Bio.Data import CodonTable
from Bio.SeqUtils import ProtParam
from Bio.SeqRecord import SeqRecord
from Bio import SeqIO
from Bio import SeqIO
import tensorflow as tf
from sklearn.feature_selection import SelectKBest,f_classif
from sklearn.model_selection import train_test_split
from tensorflow.keras.models import Sequential
from tensorflow.keras.layers import LSTM,Dense,Dropout

# %% [code]
# Import Dataset
input_file1 = r'./input/China_Seq.txt'
input_file2=  r'./input/USA_Seq.txt'

# %% [code]
df_sequence = pd.DataFrame(columns=["line no","sequence ratios"])

# %% [code]
count_lines=0

# %% [code]
df_sequence

# %% [code]
# start of time when algorithm starts running for matching sequence

current_start_time = time.time()

# %% [code]
# Creating frame to read all the lines from dataset including line no and sequence
# Here SequenceMatcher algorithm is used for the sequence matching identification - module 1

with open(input_file1) as file1, open(input_file2) as file2:
    for lineno, (sequence1, sequence2) in enumerate(zip(file1, file2), 1):
        sequence = SequenceMatcher(a=sequence1 , b=sequence2) #comparing both the strings
        #print(lineno," - ",sequence.ratio())
        df_sequence.loc[len(df_sequence.index)] = [lineno,sequence.ratio()]
        df_sequence['line no'] = df_sequence['line no'].astype(int)
        count_lines+=1

# %% [code]
# End of time when algorithm finishes running

current_end_time = time.time()

# %% [code]
# calculate total time for matching sequence

print("Total Time :",current_end_time-current_start_time)

# %% [code]
df_sequence_missings = df_sequence[df_sequence['sequence ratios']<1]

# %% [code]
length_changed_genome = len(df_sequence_missings)

# %% [code]
perc_missing_values = (length_changed_genome/count_lines)*100

# %% [code]
print("Percentage of changed Genome Sequence ",round(perc_missing_values,2),"%")

# %% [code]
df_sequence_missings

# %% [code]
df_sequence_missings['sequence ratios'].plot(kind='bar')

plt.ylabel("Sequence Ration < 1")
plt.xlabel("Index / Sequence number where genomes are missing")

#add custom legend to bar chart
plt.legend(['Index of Missing Sequences'], prop={'size': 20})

# %% [code]
sequence1_All=''
sequence2_All=''

# %% [code]
with open(input_file1) as file1:
    for lineno in file1:
        lineno=lineno.strip('\n')
        sequence1_All+=lineno

# %% [code]
with open(input_file2) as file2:
    for lineno in file2:
        lineno=lineno.strip('\n')
        sequence2_All+=lineno

# %% [code]
def basic_Analysis(DNAseq):
    total_base = len(DNAseq)
    num_Adenine = DNAseq.count('A')
    num_Guanine = DNAseq.count('G')
    num_Thymine = DNAseq.count('T')
    num_Cytosine = DNAseq.count('C')
    
    if total_base != num_Adenine + num_Guanine + num_Thymine + num_Cytosine:
        print('Something is not right')
    else : pass
    
    A_percent = num_Adenine / total_base
    G_percent = num_Guanine / total_base
    T_percent = num_Thymine / total_base
    C_percent = num_Cytosine / total_base
    
    #visualization
    x = np.arange(4)
    bases = ['Adenine', 'Guanine', 'Thymine' ,'Cytosine']
    values = [num_Adenine, num_Guanine, num_Thymine, num_Cytosine]
    plt.bar(x,values)
    plt.xticks(x, bases)
    plt.show()
    table = [['total base',total_base,'Percentage',str('100%')],
             ['Adenine:',num_Adenine, 'Percentage:',str(round(A_percent*100,2))+'%'],
            ['Guanine:',num_Guanine, 'Percentage:',str(round(G_percent*100,2))+'%'],
             ['Thynime:',num_Thymine, 'Percentage:',str(round(T_percent*100,2))+'%'],
             ['Cytosine:',num_Cytosine, 'Percentage:',str(round(C_percent*100,2))+'%']]
    print(tabulate(table))
    print('GC content:', round((((num_Guanine + num_Cytosine) / total_base)*100),2),'%')

# %% [code]
basic_Analysis(sequence1_All)

# %% [code]
basic_Analysis(sequence2_All)

# %% [code]
def transcription(DNAseq):
    mRNAseq = DNAseq.replace('T','U')
    print(len(mRNAseq))
    return mRNAseq
COVID1_mRNA = transcription(sequence1_All)
COVID1_mRNA[0:1000]

# %% [code]
COVID2_mRNA = transcription(sequence2_All)
COVID2_mRNA[0:1000]

# %% [code]
def translate(seq):
    table = {
        'ATA':'I', 'ATC':'I', 'ATT':'I', 'ATG':'M',
        'ACA':'T', 'ACC':'T', 'ACG':'T', 'ACT':'T',
        'AAC':'N', 'AAT':'N', 'AAA':'K', 'AAG':'K',
        'AGC':'S', 'AGT':'S', 'AGA':'R', 'AGG':'R',                
        'CTA':'L', 'CTC':'L', 'CTG':'L', 'CTT':'L',
        'CCA':'P', 'CCC':'P', 'CCG':'P', 'CCT':'P',
        'CAC':'H', 'CAT':'H', 'CAA':'Q', 'CAG':'Q',
        'CGA':'R', 'CGC':'R', 'CGG':'R', 'CGT':'R',
        'GTA':'V', 'GTC':'V', 'GTG':'V', 'GTT':'V',
        'GCA':'A', 'GCC':'A', 'GCG':'A', 'GCT':'A',
        'GAC':'D', 'GAT':'D', 'GAA':'E', 'GAG':'E',
        'GGA':'G', 'GGC':'G', 'GGG':'G', 'GGT':'G',
        'TCA':'S', 'TCC':'S', 'TCG':'S', 'TCT':'S',
        'TTC':'F', 'TTT':'F', 'TTA':'L', 'TTG':'L',
        'TAC':'Y', 'TAT':'Y', 'TAA':'_', 'TAG':'_',
        'TGC':'C', 'TGT':'C', 'TGA':'_', 'TGG':'W',}
    protein =""
    for i in range(0, len(seq), 3):
        codon = seq[i:i + 3]
        if codon in table:
            protein+= table[codon]
    return protein

protein_seq = translate(sequence1_All)
protein_seq[0:1000]

# %% [code]
def visualization(protein_seq):
    # composition of Amino Acids
    plt.figure(figsize=(35,50))
    x = np.arange(22)
    AA = ['Arginine', 'Histidie','Lysine',
          'Aspartic Acid','Glutamic Acid',
          'Serine','Threonine','Asparagine','Glutamine',
          'Cysteine','Selenocysteine','Glycine','Prolien',
          'Alanine','Valine','Isoleucine','Leucine',
          'Methionine','Phenylalanine','Tyrosine','Tryptophan',
          'Stop Codon']
    values = [protein_seq.count('R'),protein_seq.count('H'),protein_seq.count('K'),
              protein_seq.count('D'),protein_seq.count('E'),
              protein_seq.count('S'),protein_seq.count('T'),protein_seq.count('N'),protein_seq.count('Q'),
              protein_seq.count('C'),protein_seq.count('U'),protein_seq.count('G'),protein_seq.count('P'),
              protein_seq.count('A'),protein_seq.count('V'),protein_seq.count('I'),protein_seq.count('L'),
              protein_seq.count('M'),protein_seq.count('F'),protein_seq.count('Y'),protein_seq.count('W'),
              protein_seq.count('_')]
    plt.subplot(2,2,1)
    plt.rc('font',size = 20)
    plt.barh(AA,values,height=0.6)
    plt.title('AA in general')
    
    # visualization by groups as shown in figure
    x = np.arange(4)
    Electric =  protein_seq.count('R')+protein_seq.count('H')+protein_seq.count('K')+protein_seq.count('D')+protein_seq.count('E')
    Uncharged = protein_seq.count('S')+protein_seq.count('T')+protein_seq.count('N')+protein_seq.count('Q')
    Special =   protein_seq.count('C')+protein_seq.count('U')+protein_seq.count('G')+protein_seq.count('P')
    Hydrophobic = protein_seq.count('A')+protein_seq.count('V')+protein_seq.count('I')+protein_seq.count('L')+protein_seq.count('M')+protein_seq.count('F')+protein_seq.count('Y')+protein_seq.count('W')
    
    plt.subplot(2,2,2)
    types = ['Elecrically charged','Polar uncharged',
             'Special case', 'Hydrophobic Side Chain']
    values = [Electric,Uncharged,Special,Hydrophobic]
    plt.barh(types, values, height = 0.6)
    plt.title('AA in groups')
    
    # Visualization of positive and negative amino acid in Hydrophobic side chain group
    plt.subplot(2,2,3)
    x = np.arange(2)
    positive = protein_seq.count('R')+protein_seq.count('H')+protein_seq.count('K')
    negative = protein_seq.count('D')+protein_seq.count('E')
    types = ['Positive','Negative']
    values = [positive, negative]
    plt.barh(types,values, height=0.6)
    plt.title('Charge diff in Electrically charged side chain')
    #plt.show()
    
    # Visualization abundance of Amino Acid by relative frequenceies of amino aicd residue in secondary structure
    alpha_helix = protein_seq.count('A')+protein_seq.count('C')+protein_seq.count('L')+protein_seq.count('M')+protein_seq.count('E')+protein_seq.count('Q')+protein_seq.count('H')+protein_seq.count('K')
    beta_sheet =protein_seq.count('V')+protein_seq.count('I')+protein_seq.count('F')+protein_seq.count('Y')+protein_seq.count('W')+protein_seq.count('T')
    turn = protein_seq.count('G')+protein_seq.count('S')+protein_seq.count('D')+protein_seq.count('N')+protein_seq.count('P')
    x = np.arange(3)
    plt.subplot(2,2,4)
    types = ['Alpha helix','beta sheet','Turn']
    values = [alpha_helix, beta_sheet, turn]
    plt.barh(types,values, height=0.6)
    plt.title('AA residues in secondary structure')
    plt.show()

# %% [code]
visualization(protein_seq)

# %% [code]
def proteinseq_splic(protein_sequence):
    protein_group = protein_sequence.split('_')
    return protein_group
protein_list = proteinseq_splic(protein_seq)
print(proteinseq_splic(protein_seq)[0:100])
print('Number of proteins:',len(protein_list))

# %% [code]
def Functional_protein(protein_list):
    funct_group = []
    for protein in protein_list:
        if len(protein) > 20:
            funct_group.append(protein)
    return funct_group
function_protein = Functional_protein(protein_list)
print(function_protein[0:30])
print('Number of Functional proteins:',len(function_protein))

# %% [code]
df_sequence

# %% [code]
corona=''

# %% [code]
with open(input_file1) as file1:
    for lineno in file1:
        corona+=lineno

# %% [code]
for a in " \n0123456789":
    corona = corona.replace(a, "")

# %% [code]
len(corona)

# %% [code]
len(zlib.compress(corona.encode("utf-8")))

# %% [code]
lzc = lzma.compress(corona.encode("utf-8"))
len(lzc)

# %% [code]
# Asn or Asp / B	AAU, AAC; GAU, GAC
# Gln or Glu / Z	CAA, CAG; GAA, GAG
# START	AUG
## Seperating them from the table because these duplicates was creating problems
codons = """
Ala / A	GCU, GCC, GCA, GCG
Ile / I	AUU, AUC, AUA
Arg / R	CGU, CGC, CGA, CGG; AGA, AGG, AGR;
Leu / L	CUU, CUC, CUA, CUG; UUA, UUG, UUR;
Asn / N	AAU, AAC
Lys / K	AAA, AAG
Asp / D	GAU, GAC
Met / M	AUG
Phe / F	UUU, UUC
Cys / C	UGU, UGC
Pro / P	CCU, CCC, CCA, CCG
Gln / Q	CAA, CAG
Ser / S	UCU, UCC, UCA, UCG; AGU, AGC;
Glu / E	GAA, GAG
Thr / T	ACU, ACC, ACA, ACG
Trp / W	UGG
Gly / G	GGU, GGC, GGA, GGG
Tyr / Y	UAU, UAC
His / H	CAU, CAC
Val / V	GUU, GUC, GUA, GUG
STOP	UAA, UGA, UAG""".strip()

for t in codons.split('\n'):
    print(t.split('\t'))

# %% [code]
##decoder dictionary
dec = {}  

for t in codons.split('\n'):
    k, v = t.split('\t')
    if '/' in k:
        k = k.split('/')[-1].strip()
    k = k.replace("STOP", "*")
    v = v.replace(",", "").replace(";", "").lower().replace("u", "t").split(" ")
    for vv in v:
        if vv in dec:
            print("duplicate", vv)
        dec[vv] = k
dec

# %% [code]
len(set(dec.values())) 

# %% [code]
genome_sequence1=''
genome_sequence2=''

# %% [code]
dict_seq_1 = read_dna_seq('./input/China_Seq_2019_Dec.txt')

# %% [code]
# Modify the sequence with dummy 'N' nucleotide.
dict_seq_1 = gene_mod(dict_seq_1)

# %% [code]
# Read the dna sequence file-2 previously downloaded from NCBI.
dict_seq_2 = read_dna_seq('./input/USA_Seq_2020_Jan.txt')

# %% [code]
# Modify the sequence with dummy 'N' nucleotide.
dict_seq_2 = gene_mod(dict_seq_2)

# %% [code]
# Create matplotlib subplots for each gene. 
f,ax = plt.subplots(nrows=11,ncols=3,figsize=(25,30))

# %% [code]
gene_name = list(numpy_image_dict.keys())

# %% [code]
row = 0
col = 0
mut_dict={}

# %% [code]
for i in gene_name:
    G = i[5:]
    # Loop thru each gene in the Cornona Virus nucleotide sequence.
    gene_us = dna(dict_seq_1['gene='+G][1])
    # Invoke the transcription method of the class dna 
    gene_us.transcription()
    # Invoke the mothod that converts the gene sequence into a numpy array.
    numpfy_usa = gene_us.numpfy()
    # Reshape the numpy array with a predeifned shape from the numpy_image_dict dictionary.
    numpfy_usa = numpfy_usa.reshape(numpy_image_dict['gene='+G][0])
    # sub-plot the numpy array with matplotlib pcolor method.
    ax[row][col].pcolor(numpfy_usa)
    ax[row][col].set_title(G+' Gene - USA')
    col+=1
    gene_china = dna(dict_seq_2['gene='+G][1])
    # Invoke the transcription method of the class dna 
    gene_china.transcription()
    # Invoke the mothod that converts the gene sequence into a numpy array.
    numpfy_china = gene_china.numpfy()
    # Reshape the numpy array with a predeifned shape from the numpy_image_dict dictionary.
    numpfy_china = numpfy_china.reshape(numpy_image_dict['gene='+G][0])
    # sub-plot the numpy array with matplotlib pcolor method.
    ax[row][col].pcolor(numpfy_china)
    ax[row][col].set_title(G+' Gene - CHINA')
    col+=1

    # To find the gene mutation subtract the numpy array from base sequence with the newer sequence. Here the 
    # the Chinese sequence is the base sequence and the USA sequence is a newer sequence.
    mut = numpfy_china - numpfy_usa
    if mut.any():
        # Here we are looking for a non zero value in the mutated numpy array (result of the subtracting the 2 numpy arrays).
        # Presence of non-zero value means that there is difference between the 2 numpy arrays and the gene has 
        # mutataions. If there are mutations in the gene create a python dictionary "mut_dict" with details as below.
        # {'<Gene_Name-1>': [[<value_of_base_seq>, <value_of_newer_seq>, <value_in_mutated_numpy>, (x_value,y_value)]], '<Gene_Name-2>': [[<value_of_base_seq>, <value_of_newer_seq>, <value_in_mutated_numpy>, (x_value,y_value)]]}
        mut_nec = np.nonzero(mut)
        x=mut_nec[0]
        y=mut_nec[1]
        l=0
        mut_dict[G]=[]
        for i in x:
            us_base = numpfy_usa[i][y[l]]
            ch_base = numpfy_china[i][y[l]]
            mut_base = mut[i][y[l]]
            info_list = [ch_base,us_base,mut_base,(i,y[l])]
            mut_dict[G].append(info_list)
            print("Mutated DNA Base {} in China and Base {} in USA at position {} For the Gene {}".format(ch_base,us_base,(i,y[l]),G))
            l+= 1
    # Giving a title to the matplotlib subplot
    ax[row][col].pcolor(mut)
    ax[row][col].set_title(G+' Gene - Mutataion')
    row+= 1
    col=0

# %% [code]
for sequence in SeqIO.parse('./input/MN908947_test.fna', "fasta"):
    print(sequence.id)
    print(sequence.seq)
    print(len(sequence),'nucliotides')

# %% [code]
DNAsequence = SeqIO.read('./input/MN908947_test.fna', "fasta")

# %% [code]
DNA = DNAsequence.seq#Convert DNA into mRNA Sequence
mRNA = DNA.transcribe() #Transcribe a DNA sequence into RNA.
print(mRNA)
print('Size : ',len(mRNA))

# %% [code]
Amino_Acid = mRNA.translate(table=1, cds=False)
print('Amino Acid', Amino_Acid)
print("Length of Protein:",len(Amino_Acid))
print("Length of Original mRNA:",len(mRNA))

# %% [code]
print(CodonTable.unambiguous_rna_by_name['Standard'])

# %% [code]
#Identify all the Proteins (chains of amino acids)
Proteins = Amino_Acid.split('*') # * is translated stop codon
for i in Proteins[:]:
    if len(i) < 20:
        Proteins.remove(i)

# %% [code]
#Identify all the Proteins (chains of amino acids)

df = pd.DataFrame(Proteins)
df.describe()
print('Total proteins:', len(df))
def conv(item):
    return len(item)
def to_str(item):
    return str(item)
df['sequence_str'] = df[0].apply(to_str)
df['length'] = df[0].apply(conv)
df.rename(columns={0: "sequence"}, inplace=True)
df.head()# Take only longer than 20
functional_proteins = df.loc[df['length'] >= 20]
print('Total functional proteins:', len(functional_proteins))
functional_proteins.describe()

# %% [code]
# 1. Protein Analysis With The Protparam Module In Biopython
#from __future__ import division
poi_list = []
MW_list = []
for record in Proteins[:]: 
    print("\n")
    X = ProtParam.ProteinAnalysis(str(record))
    POI = X.count_amino_acids()
    poi_list.append(POI)
    MW = X.molecular_weight()
    MW_list.append(MW)
    print("Protein of Interest = ", POI) 
    print("Amino acids percent = ", str(X.get_amino_acids_percent())) 
    print("Molecular weight = ", MW)
    print("Aromaticity = ", X.aromaticity()) 
    print("Flexibility = ", X.flexibility()) 
    print("Isoelectric point = ", X.isoelectric_point()) 
    print("Secondary structure fraction = ", X.secondary_structure_fraction())

# %% [code]
MoW = pd.DataFrame(data = MW_list,columns = ["Molecular Weights"] )
MoW.head()

# %% [code]
len(poi_list)

# %% [code]
#plot POI
poi_list = poi_list[len(poi_list)-1]
plt.figure(figsize=(10,6));
plt.bar(poi_list.keys(), list(poi_list.values()), align='center')

# %% [code]
# Plot lengths
plt.figure(figsize=(20,5))
plt.subplot(111)
plt.hist(functional_proteins['length'])
plt.title('Length of proteins -- histogram')

# %% [code]
# Remove the extremes
plt.figure(figsize=(20,5))
wo = functional_proteins.loc[functional_proteins['length'] < 60]
plt.subplot(121)
plt.hist(wo['length'])
plt.title('Lenght of proteins (where < 60)')

# %% [code]
wo = functional_proteins.loc[functional_proteins['length'] > 1000]
plt.subplot(122)
plt.hist(wo['length'])
plt.title('Length of proteins (where > 1000)')

# %% [code]
# See what's about that huge protein
large_prot = functional_proteins.loc[functional_proteins['length'] > 2700]
l = large_prot['sequence'].tolist()[0]
print('Sequence sample:', '...',l[1000:1150],'...')

# %% [code]
# Define sequences to be aligned
SARS = SeqIO.read("./input/sars.fasta", "fasta")
MERS = SeqIO.read("./input/mers.fasta", "fasta")
COV2 = SeqIO.read("./input/cov2.fasta", "fasta")

# %% [code]
print('Sequence Lengths:')
print('SARS:', len(SARS.seq))
print('COV2:', len(COV2.seq))
print('MERS:', len(MERS.seq))

# %% [code]
#Visualize DNA sequence using Squiggle #run in terminal
#Squiggle cov2.fasta sars.fasta mers.fasta --method=gates --separate

# Alignments using pairwise2 alghoritm
SARS_COV = pairwise2.align.globalxx(SARS.seq, COV2.seq, one_alignment_only=True, score_only=True)
print('SARS/COV Similarity (%):', SARS_COV / len(SARS.seq) * 100)
MERS_COV = pairwise2.align.globalxx(MERS.seq, COV2.seq, one_alignment_only=True, score_only=True)
print('MERS/COV Similarity (%):', MERS_COV / len(MERS.seq) * 100)
MERS_SARS = pairwise2.align.globalxx(MERS.seq, SARS.seq, one_alignment_only=True, score_only=True)
print('MERS/SARS Similarity (%):', MERS_SARS / len(SARS.seq) * 100)

# %% [code]
# Plot the data
X = ['SARS/COV2', 'MERS/COV2', 'MERS/SARS']
Y = [SARS_COV/ len(SARS.seq) * 100, MERS_COV/ len(MERS.seq)*100, MERS_SARS/len(SARS.seq)*100]
plt.title('Sequence identity (%)')
plt.bar(X,Y)

# %% [code]
path="input/Sequence.txt"
file=open(path,'r')
data=[[]]

# %% [code]
for line in file:
    data.append([line])

# %% [code]
df1=pd.DataFrame(data,columns=['sequence'])
df1

# %% [code]
df1=df1.drop(df1.index[0],axis=0)
df1=df1.drop(df1.index[0],axis=0)
df1=df1.drop(df1.index[427],axis=0)
df1

# %% [code]
abstracts=df1['sequence']

# %% [code]
tokenizer=tf.keras.preprocessing.text.Tokenizer(num_words=None,filters='\n',lower=False,char_level=True)

# %% [code]
tokenizer.fit_on_texts(abstracts)

# %% [code]
sequences=tokenizer.texts_to_sequences(abstracts)

# %% [code]
idx_word=tokenizer.index_word
''.join(idx_word[2] for w in sequences[10][:5])

# %% [code]
len(idx_word)

# %% [code]
features=[]
labels=[]
training_length=70
for seq in sequences:
    for i in range(training_length,len(seq)):
        extract=seq[i-training_length:i+1]
        features.append(extract[:-1])
        labels.append(extract[-1])

# %% [code]
num_words=len(idx_word)+1
num_words

# %% [code]
selector=SelectKBest(f_classif,k=10)
selected_features=selector.fit_transform(features,labels)

# %% [code]
label_array=np.zeros((len(selected_features),num_words),dtype=np.int8)

# %% [code]
for example_index,word_index in enumerate(labels):
    label_array[example_index,word_index]=1
label_array.shape

# %% [code]
idx_word[np.argmax(label_array)]

# %% [code]
sequences=np.array(sequences)

# %% [code]
sequences=sequences.reshape(7,61,71)
label_array=label_array.reshape(7,61,6)

# %% [code]
x_train,x_test=train_test_split(sequences,test_size=1/7,shuffle=False)
y_train,y_test=train_test_split(label_array,test_size=1/7,shuffle=False)

# %% [code]
model=Sequential()

# %% [code]
#recurrent layer
model.add(LSTM(16,input_shape=(x_train.shape[1:]),activation='tanh',return_sequences=True))

# %% [code]
model.add(Dropout(0.2))

# %% [code]
#fully connected layer
model.add(Dense(16,activation='sigmoid'))

# %% [code]
model.add(Dropout(0.2))

# %% [code]
#output layer
model.add(Dense(num_words,activation='softmax'))

# %% [code]
model.summary()

# %% [code]
opt=tf.keras.optimizers.Adam(learning_rate=0.001,weight_decay=1e-5)
cce=tf.keras.losses.CategoricalCrossentropy()

# %% [code]
model.compile(optimizer=opt,loss=cce,metrics='accuracy')

# %% [code]
history=model.fit(x_train,y_train,epochs=15,validation_data=(x_test,y_test))

# %% [code]


# %% [code]
