# Supplementary material for: Real-time infectious disease endurance indicator system for scientific decisions using machine learning and rapid data processing
Source: PeerJ Comput Sci. 2024 Jul 30;10:e2062. doi: 10.7717/peerj-cs.2062 (PMC11323025; doi:10.7717/peerj-cs.2062)
Supplement: Supplemental Information 7 [file peerj-cs-10-2062-s007.zip]

Archive with 13 entries (13 files):
- Figure 2.png
- Figure 7.png
- Figure 1.png
- Figure 6.png
- Figure 5.png
- Figure 8.png
- Figure 10.png
- Figure 9.png
- Figure 11.png
- Figure 12.png
- Figure 13.png
- Figure 15.png
- Figure 14.png
